# Supplementary material for: A Potential Radiomics–Clinical Model for Predicting Failure of Lymph Node Control after Definite Radiotherapy in Locally Advanced Head and Neck Cancer
Source: Medicina (Kaunas). 2024 Jan 3;60(1):92. doi: 10.3390/medicina60010092 (PMC10821036; doi:10.3390/medicina60010092)
Supplement: Supplementary file 1 [file medicina-60-00092-s001.zip]

Archive with 1 entries (1 files):
- medicina-2751471-supplementary.pdf
